# Supplementary material for: Incadendron : a new genus of Euphorbiaceae tribe Hippomaneae from the sub-Andean cordilleras of Ecuador and Peru
Source: PhytoKeys. 2017 Aug 31;(85):69–86. doi: 10.3897/phytokeys.85.14757 (PMC5624194; doi:10.3897/phytokeys.85.14757)
Supplement: XML Treatment for Incadendron [file phytokeys.85.14757-treatment1.xml]

<!DOCTYPE tp:taxon-treatment
  PUBLIC "-//TaxonX//DTD Taxonomic Treatment Publishing DTD v0 20100105//EN" "tax-treatment-NSO.dtd">
<tp:taxon-treatment xmlns:tp="http://www.plazi.org/taxpub"><tp:treatment-meta><kwd-group><label>Taxon classification</label><kwd><named-content xmlns:xlink="http://www.w3.org/1999/xlink" content-type="kingdom">Plantae</named-content></kwd><kwd><named-content xmlns:xlink="http://www.w3.org/1999/xlink" content-type="order">Malpighiales</named-content></kwd><kwd><named-content xmlns:xlink="http://www.w3.org/1999/xlink" content-type="family">Euphorbiaceae</named-content></kwd></kwd-group><mixed-citation publication-type="journal"><person-group><name><surname>Wurdack</surname><given-names>Kenneth J.</given-names></name><name><surname>Farfan-Rios</surname><given-names>William</given-names></name></person-group><article-title>
          <italic><tp:taxon-name>
            <tp:taxon-name-part taxon-name-part-type="genus" reg="Incadendron">Incadendron</tp:taxon-name-part>
          </tp:taxon-name></italic>: a new genus of <tp:taxon-name><tp:taxon-name-part taxon-name-part-type="family">Euphorbiaceae</tp:taxon-name-part></tp:taxon-name> tribe Hippomaneae from the sub-Andean cordilleras of Ecuador and Peru</article-title><source>PhytoKeys</source><day>31</day><month>8</month><year>2017</year><volume>2017</volume><issue>85</issue><fpage>69</fpage><lpage>86</lpage><pub-id pub-id-type="doi">10.3897/phytokeys.85.14757</pub-id></mixed-citation></tp:treatment-meta><tp:nomenclature><tp:taxon-name>
            <tp:taxon-name-part taxon-name-part-type="genus" reg="Incadendron">Incadendron</tp:taxon-name-part>
            <object-id xmlns:xlink="http://www.w3.org/1999/xlink" content-type="ipni" xlink:type="simple">urn:lsid:ipni.org:names:77165359-1</object-id>
          </tp:taxon-name><tp:taxon-authority>K.Wurdack &amp; Farfan</tp:taxon-authority><tp:taxon-status xmlns:xlink="http://www.w3.org/1999/xlink" xlink:type="simple">gen. nov.</tp:taxon-status></tp:nomenclature><tp:treatment-sec sec-type="diagnosis" id="SECID0EBDAC"><title>Diagnosis.</title><p>Differs from other members of <tp:taxon-name><tp:taxon-name-part taxon-name-part-type="family">Euphorbiaceae</tp:taxon-name-part></tp:taxon-name> by its combination of exudate of white latex, indument lacking; leaves coriaceous, with marginal glands, ptyxis conduplicate; stipules, large, sheathing, mucilage-secreting, deciduous; inflorescences leaf-opposed, spicate, with solitary pistillate flowers and numerous 3-flowered, glan<!--PageBreak-->dular staminate cymules; flowers apetalous with 3 sepals, staminate flowers with 3 stamens; fruits large, woody, dehiscent; and seeds dry, ecarunculate.</p></tp:treatment-sec><tp:treatment-sec sec-type="type species" id="SECID0EODAC"><title>Type species.</title><p>
            <italic><tp:taxon-name><tp:taxon-name-part taxon-name-part-type="genus" reg="Incadendron">Incadendron</tp:taxon-name-part> <tp:taxon-name-part taxon-name-part-type="species" reg="esseri">esseri</tp:taxon-name-part></tp:taxon-name></italic> K. Wurdack &amp; Farfan.</p></tp:treatment-sec><tp:treatment-sec sec-type="description" id="SECID0E6DAC"><title>Description.</title><p>Monoecious, glabrous trees. Latex white. Leaves alternate, petiolate, stipulate, simple, entire, glandular along margin near base, base minutely auriculate, penninerved, coriaceous, ptyxis conduplicate; stipules large and sheathing, entire, mucilage-secreting, eglandular, deciduous; petioles eglandular. Inflorescences terminal, solitary, appearing leaf-opposed, subtended by stipuliform bracts; pistillate flower 0–1, basal, bracteate; staminate flowers distal in numerous 3-flowered cymules subtended by verruculose bract and glands, bracteoles absent. Staminate flowers inclinate in bud and later erect, pedicellate; sepals 3, shortly connate; stamens 3, filaments short, free, anthers basifixed, extrorse, 2-thecate, longitudinally dehiscent; petals, pistillodes, staminodes, and disc absent. Pollen subprolate in equatorial view, 3-lobate in polar view, 3-colporate, margo present, tectum perforate. Pistillate flowers pedicellate; calyx 3-lobed, eglandular; ovary smooth, 3-locular, ovules 1 per locule, styles long; stigmas 3, undivided, eglandular; petals, staminodes, and disc absent. Fruit long-pedicellate, subglobose, smooth, dehiscing septicidally into 3 mericarps; pericarp dry, woody, thick; septa of mericarps with single or bifurcated vascular strand; columella alate, persistent. Seeds 3 per fruit, ellipsoid, smooth, ecarunculate.</p></tp:treatment-sec></tp:taxon-treatment>
